# Supplementary material for: Effects of Body Composition and Anthropometric Profiles on Competitive Performance in U14 Male Basketball Players
Source: Sports (Basel). 2026 Jun 2;14(6):228. doi: 10.3390/sports14060228 (PMC13306424; doi:10.3390/sports14060228)
Supplement: Supplementary file 1 [file sports-14-00228-s001.zip]

Archive with 1 entries (1 files):
- sports-4285092-supplementary.pdf
